# Supplementary material for: β-Catenin in Dendritic Cells Negatively Regulates CD8 T Cell Immune Responses through the Immune Checkpoint Molecule Tim-3
Source: Vaccines (Basel). 2024 Apr 25;12(5):460. doi: 10.3390/vaccines12050460 (PMC11125945; doi:10.3390/vaccines12050460)
Supplement: Supplementary file 1 [file vaccines-12-00460-s001.zip]

Archive with 1 entries (1 files):
- vaccines-2943877-supplementary.pdf
